# Supplementary material for: Cross-Lagged Relationship Between Adiposity and HOMA and Mediating Role of Adiposity Between Lifestyle Factors and HOMA Among in Mexican Health Workers
Source: Nutrients. 2025 Jul 30;17(15):2497. doi: 10.3390/nu17152497 (PMC12348819; doi:10.3390/nu17152497)
Supplement: Supplementary file 1 [file nutrients-17-02497-s001.zip]

Archive with 1 entries (1 files):
- nutrients-3741766-supplementary.pdf
